# Supplementary material for: The Influence of Family Socioeconomic Status on Primary School Students’ Emotional Intelligence: The Mediating Effect of Parenting Styles and Regional Differences
Source: Front Psychol. 2022 Feb 21;13:753774. doi: 10.3389/fpsyg.2022.753774 (PMC8901077; doi:10.3389/fpsyg.2022.753774)
Supplement: Supplementary file 1 [file Data_Sheet_1.csv]

Q11	Q12	Q13��1��Ů2��	Q14	Q15	Q16	Q17	Q18	Q19	Q21	Q22	Q23	Q24	Q25	Q26	Q27	Q28	Q29	Q210	Q211	Q212	Q213	Q214	Q215	Q216	Q217	Q218	Q219	Q220	Q221	Q222	Q223	Q31F	Q31M	Q32F	Q32M	Q34F	Q34M	Q35F	Q35M	Q36F	Q36M	Q37F	Q37M	Q39F	Q39M	Q310F	Q310M	Q311F	Q311M
9	4	1	0	0	2	2	4	3	5	1	5	1	1	1	1	1	5	5	5	5	5	5	3	1	1	5	1	5	5	5	5	0	4	0	4	4	0	0	3	3	0	0	4	3	0	0	2	0	4
9	4	2	2	2	2	2	8	2	5	3	4	2	4	5	3	4	5	4	5	4	5	5	3	2	2	5	5	1	5	5	5	2	3	4	4	4	4	0	1	1	1	1	1	4	4	2	2	1	2
9	4	2	2	1	2	1	6	3	4	5	3	4	4	3	2	2	3	4	2	2	3	5	1	2	2	2	3	2	4	5	3	2	2	2	2	3	3	2	2	3	3	2	1	2	2	2	2	1	1
10	4	2	0	0	0	0	3	3	3	3	4	5	1	5	5	1	1	5	5	1	1	1	5	5	5	5	5	5	5	5	5	3	2	4	4	4	4	0	3	3	0	1	1	4	3	1	1	4	4
9	4	1	2	2	3	2	6	4	3	2	3	3	4	1	5	4	5	4	0	3	5	3	2	2	1	3	2	5	4	3	3	2	3	3	2	3	3	1	2	1	2	0	0	0	2	2	1	1	0
9	4	1	2	1	2	1	7	3	4	5	5	4	5	5	5	5	5	5	5	5	5	5	5	5	5	5	5	5	5	5	5	2	4	2	2	1	2	4	4	4	4	4	4	4	4	4	3	4	4
10	4	2	3	1	1	2	6	3	3	2	4	2	4	3	5	4	4	5	5	2	3	4	2	3	3	3	4	0	4	3	4	2	2	3	4	3	3	2	1	1	1	3	4	4	4	3	2	2	3
9	4	2	2	1	2	1	5	3	3	3	4	3	2	3	4	2	2	3	4	2	3	2	2	3	2	2	2	3	2	4	3	1	1	3	4	4	4	1	1	1	1	2	3	3	4	1	2	2	2
9	4	1	2	2	2	3	5	4	3	2	3	3	2	3	3	4	2	3	2	3	4	2	3	2	2	4	2	4	2	3	2	1	1	3	3	1	3	1	2	2	2	1	2	1	2	1	1	2	4
9	4	2	1	3	2	2	6	3	2	3	0	4	2	5	4	2	5	4	3	2	4	3	2	1	2	3	2	3	5	3	4	2	1	4	4	3	3	2	1	1	1	3	2	2	1	2	1	1	4
10	4	1	3	3	3	2	3	3	2	1	1	2	1	3	2	4	3	4	3	2	2	3	3	3	4	4	4	3	3	3	1	3	3	2	2	2	2	1	1	2	3	2	3	2	2	4	3	1	1
10	4	1	2	4	2	3	4	4	4	5	5	4	3	3	4	4	3	3	4	4	4	4	3	4	3	4	3	5	4	4	4	2	3	3	3	3	3	2	3	3	3	3	2	3	3	1	2	2	3
9	4	1	1	1	0	0	5	2	4	2	3	2	2	1	1	2	3	0	4	1	1	4	3	2	1	2	1	1	2	1	2	2	1	1	1	2	3	2	2	1	1	2	2	2	2	2	2	3	2
10	4	1	2	2	2	2	4	4	5	4	3	3	4	4	5	3	3	5	4	3	4	3	2	3	2	4	3	0	2	3	3	3	3	3	3	2	3	2	2	3	2	2	2	4	4	4	3	1	2
9	4	1	1	1	2	3	6	3	2	4	3	4	3	1	2	3	1	3	0	2	2	2	1	4	1	2	2	3	2	3	3	2	3	2	3	2	3	2	3	3	2	3	2	3	2	3	3	0	2
9	4	2	0	0	3	2	8	4	3	5	4	5	5	5	4	3	4	3	4	5	4	4	5	4	5	5	5	4	5	5	4	3	4	4	4	4	4	1	2	4	4	1	1	2	1	2	2	3	4
9	4	1	1	1	3	1	6	3	2	1	4	3	2	1	2	3	1	2	1	1	4	5	3	3	2	5	3	5	2	1	4	3	4	2	3	4	2	2	4	2	1	1	1	2	4	2	3	1	4
9	4	2	0	0	2	3	6	3	3	2	4	5	2	2	4	4	5	5	4	5	5	5	3	5	3	5	3	4	5	5	3	1	1	3	3	4	4	2	1	1	1	2	2	2	2	1	1	2	3
9	4	2	0	3	2	1	7	4	3	4	4	3	1	2	3	4	3	4	3	1	3	3	2	4	2	5	3	2	4	3	1	2	2	4	4	3	4	3	2	3	3	4	4	3	3	2	3	2	4
9	4	1	2	1	0	0	8	3	5	4	2	3	5	2	3	1	4	5	5	5	3	5	4	4	2	5	4	3	3	4	4	3	4	4	4	3	3	3	3	2	2	2	2	3	3	2	4	4	4
10	4	1	1	1	2	3	8	3	4	0	3	2	3	4	3	1	3	3	2	4	5	4	4	3	2	4	5	4	0	2	3	2	1	3	2	3	3	2	1	3	2	3	2	3	3	1	2	1	1
10	4	1	1	1	2	1	5	4	3	4	3	4	3	2	1	5	3	0	2	4	0	2	4	3	5	4	2	5	3	1	3	2	3	1	1	3	3	3	1	1	1	2	3	4	4	1	1	1	1
9	4	1	1	1	3	2	5	3	3	5	2	3	4	5	1	3	4	3	5	3	1	1	3	1	1	2	1	1	1	5	1	0	4	4	0	0	4	2	0	0	3	2	0	0	4	4	0	0	3
10	4	2	2	1	2	1	3	2	3	2	2	0	1	3	1	3	2	2	3	3	4	3	2	3	2	2	3	3	3	2	3	3	3	2	3	2	4	0	2	2	0	1	1	2	2	1	2	3	3
9	4	2	2	5	4	1	6	3	3	4	4	4	3	0	0	5	5	4	2	3	0	4	1	3	2	5	4	5	4	5	4	2	3	1	3	3	3	0	0	4	3	3	4	1	2	4	2	3	3
9	4	1	5	1	3	4	3	2	0	3	5	2	4	3	2	4	1	3	3	2	5	4	4	2	3	4	2	1	4	5	2	3	1	2	3	2	3	1	2	4	1	4	3	2	1	3	4	2	1
9	4	1	2	0	2	1	5	2	2	4	0	4	4	2	3	5	3	5	0	2	4	5	4	1	4	2	5	1	1	1	3	4	4	2	2	1	1	2	2	3	3	4	4	2	2	4	4	1	3
9	4	2	1	2	1	0	5	3	2	3	5	2	2	1	1	2	5	5	5	1	4	1	1	2	1	5	5	5	5	5	5	2	1	2	4	2	4	1	1	2	2	2	1	3	3	2	1	4	2
9	4	1	2	1	1	2	4	1	4	5	5	2	4	5	4	5	5	3	2	3	4	3	2	5	4	3	2	5	3	4	5	2	3	2	2	4	3	3	4	4	3	3	2	3	2	1	3	3	3
9	4	1	2	3	3	3	9	5	3	2	4	3	2	5	1	3	2	4	4	4	3	2	5	3	2	4	2	4	3	1	2	3	2	4	2	2	3	1	2	2	2	3	2	4	3	2	1	3	2
9	4	1	0	0	1	2	10	4	5	1	0	4	5	5	3	0	3	5	5	5	4	4	4	5	5	5	0	4	5	5	5	4	3	3	4	2	3	2	1	3	4	4	3	4	4	1	1	4	4
9	4	1	2	1	2	1	4	1	2	1	2	5	5	5	4	3	4	5	5	4	5	3	2	1	5	5	5	4	3	1	4	2	3	2	1	4	3	2	4	2	4	3	4	4	0	3	4	4	3
9	4	2	0	4	3	3	7	4	3	4	5	2	4	5	0	4	5	4	4	5	4	3	3	2	1	3	5	5	3	4	4	1	1	3	4	3	3	2	2	4	4	1	1	2	3	1	1	1	2
9	4	2	4	3	2	2	7	4	3	4	3	3	4	4	4	4	3	3	3	3	3	3	2	3	2	3	4	4	4	3	4	1	2	4	3	4	3	1	2	1	1	3	2	1	2	1	2	2	4
9	4	1	3	2	1	2	3	2	3	4	2	3	1	5	4	2	3	1	3	0	4	2	5	2	4	3	5	5	3	4	3	2	3	1	3	4	4	3	1	0	2	1	3	2	3	4	3	2	4
9	4	1	1	1	3	1	3	3	5	4	4	3	2	3	4	3	5	4	3	4	3	4	3	2	4	1	3	2	3	1	3	1	3	3	2	2	3	4	2	2	3	3	2	3	4	2	1	3	4
9	4	1	1	3	1	2	8	3	3	4	3	5	3	4	2	3	2	4	3	5	3	2	2	3	2	3	3	4	2	4	3	2	2	2	2	1	2	3	3	2	3	3	2	3	2	2	1	1	1
10	4	2	3	2	1	1	4	2	3	4	5	3	3	5	4	4	3	4	4	3	5	4	3	4	4	3	4	5	4	3	5	2	0	0	4	0	4	3	0	2	0	0	3	0	4	1	0	2	0
9	4	1	0	1	1	4	3	3	3	4	0	2	3	0	1	2	2	3	2	3	1	4	3	2	1	2	3	4	1	2	3	0	2	0	3	3	0	2	0	3	0	2	0	0	2	0	0	2	0
9	4	1	3	4	3	4	3	0	5	4	5	3	4	5	4	3	4	3	4	3	2	4	4	5	3	4	2	3	5	3	1	1	3	3	3	3	3	3	4	1	3	1	2	3	3	2	2	2	0
10	5	1	2	2	1	1	6	3	3	5		2	2	4	3	2	5	4	3	2	2	4	3	4	3	4	2	1	1	4	4	3	3	4	4	4	4	2	1	2	3	2	3	3	3	4	4	2	3
10	5	2	2	1	2	2	7	4	3	5	5	2	3	4	4	3	2	3	4	1	5	3	3	3	2	3	2	2	3	3	3	1	1	3	3	4	4	2	2	3	4	4	4	4	4	2	2	1	2
10	5	1	2	2	2	2	5	3	3	4	2	1	1	2	5	2	3	2	2	3	4	1	2	4	3	2	2	2	2	3	2	2	2	2	2	3	3	2	2	3	3	3	3	4	4	2	3	3	3
10	5	1	3	3	4	4	4	3	3	5	1	4	1	3	2	5	5	4	3	4	5	3	1	2	2	2	3	2	2	3	4	4	2	1	2	3	4	4	2	4	3	4	4	3	2	4	4	2	4
10	5	1	1	1		3	10	4	3	4	4	2	3	2	2	3	4	4	3	2	4	2	3	1	2	3	2	5	2	5	5	4	4	3	3	3	4	3	4	1	1	1	1	3	3	2	2	4	4
11	5	1	1	1	3	2	7	4	3	3		4	1	4	3	2	3	3	3	2	3	2	2	3	2	3	2	2	2	3	2	2	1	2	3	3	2	2	2	3	2	2	2	2	2	1	1	2	2
10	5	2	1	1	2	2	2	8	4	3	3	3	2	4	3	3	4	4	4	4	2	3	4	2	4	2	2	2	2	3	2	3	3	3	3	2	2	3	3	3	3	2	2	4	4	2	2	1	1
10	5	1	1	1	2	2	5	1	5	4	3	3	4	3	5	2	3	4	5	4	3	4	3	3	4	4	5	3	3	4	2	1	1	3	3	4	3	2	2	1	1	3	2	4	4	2	1	2	2
11	5	2	2		1		5	3	4	4	4	3	2	2	2	2	2	3	2	1	2	3	2	2	2	3	2	2	3	1	2	2		3		2		2		2		2		2		1		1
10	5	2	2	2	1	1	5	3	3	2	3	2	5	5	2	3	5	2	4	4	5	2	2	2	2	3	5	4	3	4	2	2	3	3	3	4	4	3	3	1	3	1	3	2	2	1	4	1	4
0	5	1	2	1			6	3	2	4	4	2	1	1	2	3	3	4	4	1	5	3	3	1	1	1	1	1	1	1	1	2	2	3	3	3	3	3	3	3	2	3	3	4	4	1	1	1	1
10	5	2	2	2	1	1	5	3	2	3	3	2	2	3	3	2	2	2	3	2	2	3	2	2	2	2	2	3	2	3	2	1	1	2	2	2	2	2	2	3	3	3	3	2	2	2	2	2	2
11	5	2	2	2	1	2	8	4	3	2	3	3	2	4	4	2	3	4	4	4	4	2	3	4	4	4	4	4	4	4	4	1	2	3	3	4	4	2	2	1	1	3	3	3	3	2	2	1	1
10	5	2	3	4	4	3	8	3	3	3	3	3	2	4	4	4	4	3	5	5	4	2	2	3	2	3	4	5	4	4	4	1	1	3	3	3	3	4	4	3	3	3	3	4	4	2	4	2	3
10	5	1	3	2	2	2	6	3	3	3	3	3	3	4	4	3	3	3	3	3	2	3	3	3	3	2	3	3	3	4	4	2	2	2	2	1	1	3	3	2	2	2	2	2	2	2	1	4	4
11	5	1	3	3	3	3	5	4	3	4	5	2	1	3	4	5	4		5	4	2	1	1	1	1	1	1	2	1	1	3	2	3	3	3	2	3	2	3	1	1	2	2	1	2	1	3	1	1
10	5	2	2	1	2	2	5	3	2	5		1	1	1	5	1	1	5	5	1	1	5	2	3	4	5	5	5	5	5	5	4	4	3	4	4	4	4	3	3	3	3	3	1	4	1	2	4	4
10	5	1	2	2	3	3	10	4	4	5	3	4	3	5	2	4	3	5	4	3	5	4	3	5	2	5	4	5	5	4	5	2	2	4	4	3	3	2	2	4	4	3	3	4	4	2	2	2	2
10	5	1	4	2	2	2	3	4	3	3	3	3	3	3	3	3	3	3	3	3	3	3	3	3	3	3	1	3	1	3	1	2	1	2	1	1	1	2	2	2	1	2	2	2	2	1	1	2	2
10	5	2	2	1	2	2	6	3	3	3	3	4	2	3	3	4		1	3	2	3	2	1	1	2		2	3	3	2	4	1	1	4	4	4	4	3	2	1	1	2	2	2	2	1	1	1	1
10	5	2	3	3	2	2	5	4	3	3	3	3	2	2	2	3	3	3	3	2	3	3	3	3	2	2	3	3	2	2	2	2	2	2	2	2	2	2	2	2	2	2	2	2	2	2	2	4	4
10	4	2	3	3	1	1	3	3		4	4	4	2	2		5	5	5	5	5	5	4	3	5	5	1	3	4	4	4	5	1	1	4	4	4	4	2	2	4	4	4	4	4	4	1	1	4	4
10	4	2		3	1	1	3	3	4	3	4	2	5	1	3	2	4	4	5	3	2	3	4	2	2	2	4	2	4	3	4	2	2	3	3	4	4	3		1	2	3	1	3	1	3		1	3
9	4	1	2		1	1	4	3	3		2	3	4	1	1	4	5	5	5	2		1	2	5	1	5	5	5	1	5	1	1	1	1	1	2	2	4	4	1	1	4	4	3	3	1	1	1	1
9	4	1	1	1	2	1	6		3	1	2	3	2	5	4		3	3	4	3	2	4	2	2	3	2	4	2	4	3	4	2	2	3	2	2	3	2	3	2	2	1	1	2	2	1	2	1	2
9	4	1	2	1	2		4	4	3	3	2	1	2	3	4	2	2	4	5	5	5	2	3	3	3	1	2		3	5	2	2	2	3	2	3	2	1	1	1	1	1	2	2	2	2	2	1	1
9	4	2	3		2	3	9	4	4	4	5	5	3	5	5	5	4	4	4	4	5	3	3	3	2	5	5	5	5	5	4	2	2	2	3	4	4	1	1	1	1	1	2	4	4	1	1	2	1
10	4	2	3	3	4	4	7	3	2	3		1	4	5	5	5	5		5	5	3	5	5	4	5	5	5	5	5	3	5	1	4	2	4	1	4	4	1	4	2	4	4	3	4	4	1	4	3
9	4	1	1	1	1	1	4	3	3	3	2	3	2	3	1	3	2	2	3	3	3	1	1	1	1	1	2	2	1	2	1	3	3	3	2	3	2	2	3	2	2	3	3	3	2	2	3	1	2
9	4	2	2	5	4	5	10	5	4	3	5	4	5	3	4	5	5	4	5	5	5	4	5	4	5	5	5	5	5	5	4	4	4	4	4	3	4	1	1	1	1	3	3	4	4	4	4	4	4
9	4	2	1	1	1	2	6	3		3	5	3	5	5	5	5	5	5		4	5	4	2	2	5	5	5	5	5	4	5	1	1	4	4	4	4	4	4	1	1	1	1	4	4	3	3	1	1
9	4	2	1	1	1	1	2	3	2	3	4	4	5	5	2	1	5	4	3	3	2	4	3	3	1	4	5	5	5	4	5		2	3		2			3	2			2		3		1
9	4	2	1				3		1	1	1	1	1	2	2	1	1	2	2	2	2	1	1	1	1	1	1	2	2	2	1	1	1	2	2	2	2	3	3	1	1	1	1	1	1	3	3	1	1
9	4	2	1	1	4	2	4	3	4	1	4	1	5	1	1	2	3	5	5	1	2	4	4	1	1	4	5	1	5			2	2		4	4		1	1	1	1	4	4	4	4	4	4		4
9	4	2	1	1	2	2	6	2	3	5	1	2	5	5	4	5	3	5	5	4	5	3	4	2	4	5	5	5	5	4	4	2	2	3	4	2	3	3	2	2	1	1	1	4	4	4	2	1	1
9	5	1	2	2	2	1	3	4	3	2	2	1	2	3	1	3	2	3	2	2	4	3	2	1	2	4	42	3	1	3	1	2	3	4	3	2	3	2	1	2	2	2	1	2	2	2	2	1	1
9	4	2	3	3	2	3	4	4	1	1	2	3	5	5	2	4	1	4	3	1	3	4	3	1	5	3	5	4	3	3	2	2	2	3	4	4	4	2	2	2	1	1	1	3	3	1	1	3	3
9	4	1	3		1	2	6	3	3	2	3	4	2	3		1	2	4	2	3		2		2	3	2	3	4	3	2	3	2	3	2	2	3	2	1	1	2	3		2		2		2	3
10	4	1	1	3	2	2	6	3	3	2	2	3	3	3	4	4	4	3	3	2	3	2	1	2	4	3	2	3	2	3	2	2	2	3	3	3	3	2	2	2	2	2	2	2	2	2	2	1	1
10	4	1		2	4	3	6	3	1	3	4		3	5	1		4	5	4	5	5	2	1	2	3	2	1	3	1	1	2	2	2	3	4	3	4	2	3	2	3	1	1	4	4	3	3	3	4
10	4	1	1		1	3	3	5	2	3	2	4	4	5	3	4	1	3	5	4	2	1	3	1	1	3	1	3	1	3	2	1	4	4	4	1	1	1	1	1	1	4	2	2	1	3	2	3	2
9	4	1	1	1	1	1	2	3	3		2	4	1	5	3	1	5	2	3		2	3	4	3	5	2	3		3	4	5	3	2	2	4	3	4	1	2	2	3	4	1	2	3	2	1	1	2
9	4	2	1	1	1	1	3	2	3	3	4	3	5	5	4	4	3	5	5	5	5	3	3	3	4	5	5	5	4	5	5	1	2	1	1	2	4	2	2	4	4	4	4	3	3	1	1	4	4
10	4	2	3	2	2	2	5	5	3	2	4	2	3	3	2	4	5	3	4	2	5	3	3	2	3	1	5	4	3	4	2	2	1	3	4	2	3	2	2	1	1	1	1	4	4	2	1	3	4
10	4	1	2	2	1	3	5	3	5	3	4	5	2	5			5	4			2	4	4	3	5	2		2	4	5	1	3		4	3		2	4	2	1	4	3	2	3	2	4	2	4	1
9	4	2	2	2	3	2	5	4	5	4	5	5	3	4	5	5	4	5	5	2	4	3	4	2	1	5	4	5	5	4	4	2	2	4	4	4	4	2	3	1	2	3	2	3	3	2	3	2	2
9	4	2	2	2	2	2	5	3	3	2	4	2	2	1	2	3	4	3	4	5	4	3	3	2	1	3	2	4	3	5	4	1	1	4	4	3	4	2	1	1	2	3	3	4	3	1	2	1	1
9	4	2	2				6	3	5	2	3	1	5	4	1		5	3		1	5	3	3	4	5	1	5	5	3	3	5	2	4	3	2	4	3	1	1	2	3	1	2	2	1	3	3
8	4	2	1	1	2	2	8	4	4	5	3	2	4		3	3	5	4		4	4	2	1	3	1	3	4	5	5	4	4	2	2	4	4	3	3	2	2	4	4	3	3	4	4	2	2	1	1
10	4	1	2	3	3	3	5	3	4	3	2	2	1	4		4	5	4	3	4	5	3	4	4	3	3	5	4	5	5	4	1	1	3	3	4	4	1	1	1	1	3	3	2	2	2	2	2	2
8	4	2			3	3	6	4	3	3	5	2	3	5	4	2	3	4	5	3	5	2	2	2	2	3	5	4	5	4	4	3	3	1	1	3	4	2	2	1	1	1	2	4	3	1	2	1	1
9	4	1	3	1	5	3	2		4	5		3	1	5	5	5	5	3	5	5	3	5	3	1	4	5	3	5	4	3	5	1	2	4	3	4	4			1	2	1	1	4	3	1	1	1	2
9	4		1	1	2	2	8	3	2	3	3	2	1	4	3	3	4	3	3	2	2	1	2	3	1	2	2	3	4	5	4	3	4	2	3	2	2		2	3	2	2	2	3	3	2	3	3	3
9	4	1	1		1		1	1	3	5	3	5	5	1	1	3	4	3	5	4	3	2	2	1	1	3	4	2	4	2	3	4		2		2		3		2		1		3		4		4
10	4	1	2	4	1	4	7	3	2	4	5	5	4	1	3	5	4	5	2	1	1	4	5	3	1	2	3	2	3		3	2	3	4	4	2	3	2	1	1	2	2	1	2	3	3	2	1	3
9	4	2	3	1	3	3	4	3	1	5	3		5	3		2	5	4	5	2	5	2	1	2	3	3	5	4	5	4	3	3	4	4	2	3	2	3	1	4	2	3	2	4	3	3	4	1	1
10	4	1	4	1	4	3	7	4	2	4	5	3	5	1	1	4	5	5	5	5	4	3	4	3	2	4	4	3		5	5	2	4	2	3	3	4	3	3	2	2	2	1	1	1	3	3	3	3
10	4	2	1	1	2	3	4	2	2	3	5	5	5	5	5	5	5	5	5	5		5	5	4	4	3	3	5	4	5	4	2	1	3	3	4	4	1	1	4	4	4	3	4	4	1	1	1	1
10	4	1	1	1	3	3	10	5	5	2	1	3	4	3	2	3	5	3	2	5	3	3	2	3	3	2	5	4	1	2	3	3	3	1	3	3	4	4	3	2	3	2	3	1	2	3		3	3
9	4	2	2	2	2	1	8	4	3	2	4	2	4	2	3	4	2	3	4	2	3	2	1	2	2	2	3	2	3	4	5	1	2	2	3	4	3	1	1	2	3	4	3	2	2	1	1	1	1
11	5	1	2	1	2	1	4	3	3	4	3	4	1	2	4	5	3	4	4	5		4	4	3	1	1	4	5	3	5	4	3	3	4	3	4	4	1	1	4	4	3	2	3	3	2	2	3	3
10	5	1	2	1	2	2	6	3	3	4	3	3	2	3	2	2	3	4	3	2	3	2	2	3	3	2	3	3	2	3	3	3	3	2	2	3	3	2	3	2	3	2	2	3	3	1	2	1	1
10	5	2	2	2	4	2	6	3	3	3	2	4	2	3	4	2	2	4	4	3	4	5	4	5	2	4	3	3	4	2	3	2	2	4	4	3	4	4	2	4	2	3	3	4	4	4	3	3	4
10	5	1	1	1	2	1	4	3	3	5	5	1	1	2	2	1	1	3	3	1	4	1	1	1	1	3	1	1	1	1	1	3	2	3	3	2	3	1	1	3	2	2	1	4	4		2	2	1
10	4	2					9	4	3	3	2	2	3	5	4	2	3	5	5	5	3	2	2	3	1	1	4	5	3	4	4	4			4		3	2
9	4	1			3	2	9	3	3	5	5	3	2	4	5	2	5	4	3	5	5	4	2	1	2	2	4	3	4	5	3	2	3	4	4	3	3	4	3	4	4	4	4	4	3	4	3	2	2
10	4	1	1	1	2	2	6	3		2	1	3	3	2	1	1		2	2	1	3	2	1	1	1	1	1	1	1	1	1	2	1	2	2	2	3			2	2	1	1			1	2	1	1
9	4	2	3	1	4	2	3	1	2	3	4	1	5	4	2	3	5	4	3	4	3	4	2	3	4	3	4	3	5	4	5	1	3	1	4	1	3	4	4	4	3	4	3	1	3	4	4	2	2
10	4	2	1	1	3	3	10	3	3	5	3	4	5	5	5	3	5	5	4	3	5	3	2	5	2	5	5	5	5	4	5	2	2	3	3	3	3	2	2	1	1	3	3	2	2	1	1	2	2
10	4	1	3	4	3	4	8	4	3	4	3	3	4	5	1	2	2	4	2	2	4	5	4	2	5	3	4	4	5	2	5	4	2	3	1	3	3	2	3	3	4	4	4	3	2		2	3	2
9	4	2	2	1	2	2	10	3	3	2	3	2	1	5	3	4	2	4	3	2	4	2	1	1	3	3	2	2	1	4	3	2	2	3	2	2	3	2	2	1	1	4	3	4	4	4	4	1	1
9	4	1	2	5	4	3	8	3	5	4	3	1	5	1	1	2	5	5		5	5	1	1	5	1	5	1	3	3	2	3	3	3	2	2	4	4	1	1	1	1	1	1	1	1	2	2	2	3
10	4	1	1	3	2	2	4	3	2	3	1	3	1	1	5	1	2	4	2	1	4	3	3	1	3	2	4	3	5	4	3	2	2	3	3	4	4	4	4	1	2	1	2	3	2	4	4	3	1
9	4	1	1	1	2	2	5	2	4	3	5	4	3		5	3	5	5	4	5	5	4	5	5	5	5	5	5	4	5	5	2		2		2		3		4
9	4	2					4	3	3	3	4	2	5	5	5	4	1	4	5	1	4	1	1	2	3	1	4	1	1	1	2	2	3	4	4	4	1	2	1	1	4	4	2	3	4	2	1	4	4
9	4	2	4	4	3	4	12	4	5	2	5	4	3	4	5	5	4	3	5	4	4	5	3	5	4	5	4	4	3	4	5	2	3	4	4	3	3	4	4	4	4	2	3	2	2	3	3	3	4
9	4	1	2	1	0	0	7	4	4	5	0	4	5	5	4	5	3	4	4	3	5	4	0	4	3	5	3	3	3	5	5	2	4	0	0	4	2	1	4	2	0	3	0	1	1	1	4	1	2
11	5	2	2	1	1	1	6	3	3	4	3	2	2	2	1	1	2	2	3	2	2	4	1	2	2	4	3	2	1	1	4	2	2	1	1	2	2	3	3	3	3	4	4	3	3	2	2	4	4
10	5	2	2	2	3	3	3	1	4	3	3	1	3	2	2	2	4	3	2	2	2	1	2	2	1	3	3	3	2	3	2	3	3	4	4	4	4	3	3	2	2	3	3	3	3	3	3	3	3
9	4	2	2	0	3	4	7	4	3	4	3	4	3	5	4	3	3	4	5	5	5	3	3	3	4	3	5	5	5	5	4	3	2	4	4	3	3	3	3	2	2	4	3	4	4	3	3	3	2
9	4	2	2	0	0	3	3	3	3	5	3	3	4	5	3	4	3	5	4	2	3	4	2	5	4	4	5	5	4	5	3	2	2	3	2	0	0	4	4	2	2	3	4	4	4	1	2	1	1
10	4	1	0	0	1	2	2	3	4	5	5	2	5	5	5	5	5	5	0	0	5	3	3	3	1	5	3	5	3	5	5	2	0	4	4	4	4	1	1	1	1	3	3	4	4	4	4	4	4
10	5	1	2	3	1	2	5	2	3	2	2	3	2	4	2	3	3	2	2	1	3	1	3	4	1	2	3	4	2	4	3	2	3	2	3	3	2	3	2	1	3	2	3	2	3	4	2	2	3
10	5	2	1	1	3	2	5	3	3	3	3	3	3	3	3	3	3	3	3	2	3	2	2	2	2	2	2	2	2	2	2	2	2	2	2	2	2	2	2	2	2	2	2	2	2	2	2	1	3
10	5	2	1	2	2	2	5	3	4	1	5	3	1	3	2	4	3	3	2	3	2	4	2	3	1	3	4	4	4	4	5	2	3	3	3	2	2	2	3	3	2	3	3	4	4	2	2	1	3
10	5	1	1	1	1	1	3	1	3	5	5	2	1	5	2	2	1	5	5	1	4	2	1	1	5	5	1	4	1	4	1	3	2	3	4	2	4	2	2	1	1	3	2	4	4	3	3	4	4
10	5	1	3	2	2	2	7	2	3	2	2	4	2	1	5	4	5	3	4	1	4	4	5	5	4	5	4	0	3	5	4	2	3	3	3	2	3	2	2	4	4	3	2	3	4	2	2	3	3
11	5	1	2	1	4	3	5	1	3	4	5	4	0	2	2	3	4	5	3	0	5	4	0	4	0	4	5	3	2	2	2	2	2	4	4	3	3	3	3	1	1	2	2	4	4	2	2	2	2
10	5	2	2	2	2	2	5	3	3	2	1	1	2	3	2	1	3	2	1	1	2	1	1	2	2	2	2	4	2	3	1	2	2	3	3	2	2	1	1	1	1	1	1	2	1	3	2	1	2
10	5	2	3	1	3	3	4	3	3	2	1	1	2	4	3	1	2	2	3	1	1	4	1	1	1	1	2	3	2	5	2	1	2	2	3	1	1	1	2	1	1	3	2	3	4	4	3	2	3
10	5	2	1	1	1	2	5	3	3	3	4	3	4	2	2	3	2	4	3	2	3	2	2	2	2	2	3	2	3	2	2	2	2	2	3	2	3	2	2	3	2	2	3	3	2	2	1	1	2
10	5	2	1	1	1	1	3	1	2	2	3	3	2	3	3	2	3	3	4	3	3	2	3	3	2	4	5	4	4	3	4	4	4	4	4	4	4	1	1	1	1	3	3	4	4	2	2	4	4
11	5	1	2	2	1	1	8	4	1	5	1	1	1	1	1	1	1	5	4	4	1	2	1	1	1	1	1	1	5	1	1	2	1	3	3	2	2	3	2	1	1	1	1	2	2	3	2	4	4
11	5	2	1	1	2	2	5	2	2	5	2	3	5	5	5	5	5	5	4	5	5	5	4	5	2	2	5	5	5	5	5	2	2	4	4	4	4	1	1	4	4	4	4	4	4	1	1	1	1
11	5	1	3	3	1	1	3	3	1	5	4	3	5	1	1	3	5	5	5	5	2	3	4	3	5	5	4	5	1	5	1	2	4	4	4	4	4	2	4	4	3	2	2	4	4	2	4	1	1
11	5	2	2	2	4	4	5	5	3	4	5	2	2	0	4	5	3	2	3	3	2	2	4	5	2	3	4	3	4	3	4	0	2	0	3	2	0	2	2	3	3	4	4	3	3	3	2	2	3
11	5	1	3	3	2	1	3	2	3	2	2	2	3	0	5	4	3	2	3	2	2	4	3	2	5	4	4	2	3	4	3	1	2	1	2	2	3	2	1	0	0	1	1	2	1	1	1	3	3
11	5	2	1	1	2	2	9	4	3	3	4	2	4	2	3	4	3	4	3	5	3	4	2	4	2	2	1	2	1	3	1	2	2	3	4	4	4	1	2	3	3	2	2	1	3	4	3	1	3
10	5	1	2	2	3	2	3	3	1	5	3	5	2	4	4	4	5	5	4	5	4	5	3	4	2	4	2	5	4	5	4	2	2	3	4	3	3	1	1	4	4	4	4	4	4	4	4	2	2
10	5	2	2	3	2	2	3	3	3	2	5	3	2	5	4	3	4	4	4	4	4	2	2	2	2	2	3	4	2	5	4	2	0	1	0	3	3	2	2	1	1	2	2	3	3	1	1	0	2
10	5	2	2	2	2	2	6	3	3	3	2	2	5	4	5	4	5	5	4	4	4	4	2	3	2	5	5	5	5	5	5	1	1	2	2	3	3	3	2	1	1		4		3	3	3	1	3
10	5	1	2	1	2	1	4	3	3	5	2	4	2	5	5	2	5	4	4	4	5	4	2	2	3	4	4	5	4	5	4	2	3	4	3	4	2	3	2	3	2	3	3	4	4	3	2	4	3
10	5	1			3	2	6	3	1	3		1	1	2	1	2	3	5	1	5	5	1	1	1	1	1	3		1	2	1	2	1	2	1	3	1	2	1	1	1	2	1	2	1		1	1	1
10	5	2	1	1	3	2	4	3	3	2	4	5	2	4	4	1	1	5	4	5	5	1	2	1	1	1	1	5	2	1	3	3	3	2	4	4	4	4	4	4	4	1	1	2	2	1	1	4	4
11	5	1	1	3			5	5	3	4	5	3	5		2	5	2	4		4	5	1	1	2	2	1	1	1	1	3	1	2		1	2	1	2	3	3	2	3	2	3	3	3	1	2	1	3
10	5	2	1	1	1	2	7	3	1	2	1	1	1	5	4	1	1	5	5	2	5	1	1	1	1	2	2	3	3	5	4	3	3	4	4	3	3	1	2		2	3	4	2	2	3	2	1	2
10	5	1					2	3	4	2	3	2	4	4	3	4	3	5	5	1	4	2	2	3	2	3	2	3	2	2	2	2	3	4	4	3	3	2	2		2	3	2	4	4	2	2	2	3
10	5	1					4	3	3	2	5	2	3	1	3	2	4	3	2	4	2	2	3	4	2	2	4	2	3	2		3	2			4	4	2				2	4	1	4	3	2	2	3
10	5	1	1	1	4	2	5	3	1	2	2	2	1	3	2	4	3	3	2	4	3	1	2	2	3	4	3	3	4	2	3	3	4	2	3	2	2	1	1	1	1	3	2	2	2	2	2	4	4
10	5	1	2	2	3	4	5	3	1	3	1	5		2	5	3	4	3	3		1	1	1	2	3	3	1	5	1	1	3	2	2	4	3	4	4	1	2	2	1	3	2	1	2	1	1	1	2
10	5	2			1	1	4	3	3	3	2	4	5	5	4	5	3	4	3	2	3	2	3	4	2	3	2	4	3	2	4	2	4	3	3	4	3	2	3	2	2	3	2	3	3	2	4	3	2
9	5	2	1	3	2	2	7	3	2	4	3	3	3	4	4	3	3	4	5	2	3	2	2	3	5	2	4	4	4	4	4	1		2	2	2	1	3	3	2	2	1	1	4	4	2	2	1	1
11	5	2	2	3	1	4	4	4	2	4	5	1	5	3		1	3	4	4	3	3	5	4	5	4	4		2	5	5	4	2	2	3	3	4	3	2	1	3	4	1	3	2	4	2	2	3	4
11	5	1	1	1	2	2	5	1	1	2	2	2	4	2	1	2	3	5	5	1	1	5	3	4	3	5	4	5	5	1	5	3	4	2	1	1	2	4	4	4	3	1	2	1	2	4	4	1	1
11	5	1	1	1	2	2	3	3	4	4	3	3	2	2	2	3	4	4	5	3	5	3	1	1	1	3	2	2	2	2	2	2	3	1	3	1	3	1	2	2	4	4	4	4	4	2	1	1	2
10	5	2	2	1	2	2	10	3	3	3	3	3	4	4	5	5	4	5	5	3	5	4	3	4	5	4	5	5	5	4	5	2	2	2	2	3	2	3	2	2	2	2	2	3	4	2	2	2	2
11	5	2	1	1	2		11	4	4	1	1	2	5	1	1	1	2	2	1	2		3	3	3	4	1	1	1	1	2	2	2	3	3	2	3	3	1	2	2	3	3	2	4	3	1	2	1	2
10	5	2	2	1	2	2	8	3	3	3	3	3	4	5	5	5	5	4	5	5	5	4	3	2	2	5	5	4	4	4	4	2	2	3	1	4	3	2	4	4	4	3	3	3	3	1	1	1	1
10	5	2	2	2	4	5	5	5	4	5	2	2	1	1	1	2	2	2	5	5	4	2	2	5	2	2	2	4	4	2	1	2	2	3	4	4	4	4	4	1	2	1	1	4	4	3	3	1	1
10	5	2	4	4	3	3	7	5	3	4	5	2	3	4	3	2	5	4	5	4	5	3	2	2	3		3	2	2	4	3	3	3	3	4	4	4	2	2	1	1	2	2	2	2	2	2	2	3
11	5	1	1	1	2	2	6	3	3	3	2	4	4	5	2	1	5	4	5	1	5	4	2	5	2	5	4	4	3	2	2	3	2	2	3	2	3	2	1	3	3	2	3	4	4	2	2	1	3
10	5	2	2	1	2	1	4	2	4	3	4	2	3	4	3	2	2	3	3	2	3	2	3	3	2	2	4	3	4	4	4	2	2	4	2	4	3	4	4	2	2	4	3	4	4	2	2	4	4
9	5	2	4	1	4	3	11	4	4	3	5	3	3	2	5	3	5	4	4	5	5	3	3	4	4	4	5	4	5	4	5	1	2	4	4	4	4	2	3	4	4	4	2	4	4	2	3	2	3
10	5	1	2	1	2	1	4	3	3	4	3	2	2	4	2		3	4	3	4	3	2	2	2	1	3	3	3	4	3	5	3	3	3	4	3	4	3	3	4	4	2	3	3	3	4	4	4	3
10	5	2	1	1	1	1	2	2	3	3	2	1	5	4	3	4	3	3	2	1	5	4	2	1	3	2	3	4	3	2	2	1	1	1	1	1	1	1	1	1	1	1	1	1	1	1	1	1	1
10	5	2	2	2	2	3	3	1	1	5	3	4	2		1	3	2	5	3	4	5	2	3	5	4	3	1	3	5	4	2	2	1	3	4	1		3	4	3	1	2	4	3	2	4	2		2
10	5	2			1	1	4	2	4	5	2	2	4	2	1	5	3	5	5	2	2	3	1	2	1	1	3	4	4	2	1	4	4	3	3	4	4	4	4	4	4	3	3	4	4	3	3	3	3
12	5	1	3			2	7	3	3	3	4	4	2	3	2	4	4	5	4	3	4	3	2	2	3	4	2	3	2	3	3	3	2	2	3	3	3	2	2	3	3	2	1	2	2	2	2	1	1
10	5	1	1		2	3	4	3	2	5	3	1	3	4	4	5	4	5	5	3	4	3	2	2	3	1	1	2	1	3	4	2	3	1	3	2	3	3	3	4	4	3	4	3	3	2	3	1	3
10	5	1	2	1	3	2	6	3	3	5	5	2	2	2	3	2	5	5	5	5	4	5	4	5	5	5	4	3	2	4	2	2	4	4	4	4	4	3	4	4	4	4	4	2	2	2	4	4	4
10	5	2	2	3	3	2	10	1	4	3	4	5	3	5	5	1	3	4	4	5	5	2	2	2	3	3	3	4	4	3	5	4	2	2	2	3	2	4	2	4	2	1	1	1	3	4	3	1	4
11	5	2	2	1	3	3	10	4	2	5	3	5	4	5	5	4	5	5	4		3	5	4	5	5	5	5	4	4	5	5	1	1	1	1	1	1	4	4	3	3	4	3	4	4	2	2	1	1
11	5	2	2	1	2	1	5	3	4	4	4	2	2	2	4	4	3	4	4	2	5	4	3	3	2	3	3	4	4	4	4	2	2	3	3	3	3	2	2	3	3	2	2	3	3	2	2	2	3
10	5	2	1	3	3	2	4	2	3	5	2	4	2	4	2	3	4	4	5	2	5	4	2	2	3	2	5	4	3	2	4	2	2	3	3	3	3	2	3	2	2	1	1	4	4	2	2	4	3
11	5	2	3	3	2	1	4	3	5	3	4	2		4	2	2	4	4	3	4	4	4	3	4	4	4	3	4	3	4	3	2	2			3	3	2	2	4	4	4	3		3		1	1	1
10	5	2	3	4	1	2	3	3	3	5	3	1	5	5	5	5	1	5	5	5	5	5	4	5	5	5	5	4	5	5	5	2	3	4	4	4	4	4	4	1	3	2	3	4	3	4	4	1	1
10	5	2	3	3	2	2	7	3	4	2	4	3	5	4	3	5	5	5	5	3	4	3	3	3	1	3	5	5	5	2	3	2	2	4	3	4	4	1	1		4	3	2	4	4	1	1	1	1
10	5	2	2	1	2	1	8	3	3	2	3	4	3	5	4	3	5	5		4	3	3	2	2	1	2	4	4		3	5	2	2	1	3	2	3	4	4	2	1	1	1	3	3	2	3	3	2
11	5	1		1	2	2	7	2	1	5	2	1	4	5	5	5	5	4	5	2	5	3	1	2	1	4	5	3	5	5	5	2	1	4	4	4	3	4	2	3	2	1	2	4	2	4	1	1	1
10	5	1	2	4	2	1	5	3	5	3	2		1	1		2	3	2	1	1	2	5	5	5	5	5	5	5	5	5	5	3	3	1	1	2	3	3	4	4	1	1	1	1	4	4	1	1	4
[truncated: 293 more columns]
